# Supplementary material for: Knowledge, attitude, and practice on blood donation among undergraduate first-year engineering students in Nepal
Source: PLoS One. 2026 May 26;21(5):e0349219. doi: 10.1371/journal.pone.0349219 (PMC13210178; doi:10.1371/journal.pone.0349219)
Supplement: S4 File — (XLSX) [file pone.0349219.s004.xlsx]

## Sheet: afterplos_acutalsumforknowledge
sex	religion	ethnicity	living_S	Pregramme	father_edu	mother_edu	family_resid	K1	K2	K3	K4	K5	K6	K7	K8	K9	K10	K11	K12	K13	K14	K15	K16	K17	K181	K182	K183	K191	K192	K193	A1	A2	A3	A4	A5	A6	A7	P1	P2	P3	P4	P5	P61	P62	P63	P64	P65	P66	P67
1	1	1	1	1	1	1	1	1	1	0	1	0	1	0	1	0	1	0	1	1	1	1	1	1	1	1	1	1	0	0	0	0	0	1	1	1	1	1	1	1	1	1
0	1	0	1	0	0	0	0	1	0	0	1	0	0	1	0	1	0	0	0	1	0	0	1	0	1	1	1	1	0	0	1	1	1	0	1	1	1	1	1	1	1	1
1	1	1	0	1	0	0	0	0	1	0	1	1	1	1	1	0	1	1	1	0	1	1	0	0	1	1	1	1	0	0	1	1	1	1	1	1	1	1	1	1	1	1
1	1	1	0	0	0	0	0	1	1	1	0	1	1	0	1	0	1	1	1	1	1	1	1	0	1	1	1	1	0	0	1	1	1	1	1	1	1	0					0	1	0	0	1	1	0
0	1	1	1	0	1	1	1	0	1	0	1	0	1	0	0	0	1	0	1	1	1	1	1	1	1	1	1	1	0	0	1	1	1	1	1	1	1	0					0	0	0	0	0	1	0
0	1	1	1	1	1	1	1	1	1	1	1	1	1	0	1	0	0	0	1	1	0	1	1	0	1	1	1	1	0	0	1	1	1	1	1	1	1	0					0	0	0	0	0	1	0
0	1	1	1	0	1	1	1	1	1	1	1	1	1	1	1	0	1	0	1	1	1	1	1	1	1	1	1	1	0	0	1	1	1	1	1	1	1	0					0	0	0	0	0	1	0
0	1	1	1	0	1	1	1	1	1	0	0	1	1	0	1	0	0	0	1	0	0	0	0	0	1	1	1	1	0	0	1	1	0	1	1	1	0	0					0	0	0	1	1	0	0
1	1	1	1	0	1	1	1	1	1	1	1	1	1	1	1	0	1	0	1	1	1	1	1	0	1	1	1	1	0	0	1	1	1	1	1	1	1	0					0	0	0	0	1	0	0
1	0	0	1	1	0	0	0	1	1	0	1	1	1	0	1	0	1	0	1	0	0	0	1	0	1	1	1	1	0	0	1	1	1	1	1	1	1	0					0	0	0	0	1	0	0
0	1	0	1	0	1	1	0	0	1	0	1	1	1	0	1	0	1	0	1	1	1	1	1	0	1	1	1	1	0	0	1	1	1	1	1	1	1	0					0	0	0	0	1	0	0
1	1	1	0	1	1	1	0	0	0	0	0	0	0	0	1	0	1	0	1	1	0	0	0	0	1	1	1	1	0	0	1	0	1	1	1	1	1	0					0	0	0	0	1	0	0
1	1	1	1	1	1	1	1	1	1	1	1	1	1	0	1	0	1	0	1	1	1	1	1	1	1	1	1	1	0	0	1	1	1	1	1	1	1	0					0	0	0	0	1	0	0
1	1	0	1	1	1	1	1	1	1	0	1	1	0	0	1	1	1	1	1	1	1	0	1	1	1	1	1	1	0	0	1	1	0	1	1	1	1	0					1	1	0	0	0	0	0
1	1	1	1	1	1	0	1	1	0	0	1	1	1	0	0	0	1	1	1	1	0	0	1	0	1	1	1	1	0	0	1	1	1	1	1	1	1	0					1	1	0	0	0	0	0
0	1	1	1	1	1	1	0	1	1	1	1	1	1	1	1	0	1	1	1	1	1	1	1	1	1	1	1	1	0	0	1	1	1	1	1	1	1	0					0	1	0	0	0	0	0
0	1	0	1	0	1	1	1	1	1	0	1	0	0	0	1	0	1	0	1	1	1	1	1	0	1	1	1	1	0	0	1	1	1	1	1	1	1	0					0	1	0	0	0	0	0
1	1	1	1	1	1	1	0	1	0	0	0	0	0	0	1	0	0	0	1	0	0	0	1	0	1	1	1	1	0	0	1	1	1	1	1	1	1	0					0	1	0	0	0	0	0
1	1	1	1	1	1	1	1	0	0	0	0	0	0	0	1	0	1	0	1	1	1	0	0	0	1	1	1	1	0	0	1	1	1	1	1	1	1	0					1	0	0	0	0	0	0
1	1	1	1	1	1	1	0	1	1	1	1	1	1	1	1	0	0	0	1	1	1	1	1	1	1	1	1	1	0	0	1	1	1	1	1	1	1	0					1	0	0	0	0	0	0
0	1	1	0	1	1	0	0	0	1	1	1	1	1	1	1	1	1	0	1	1	0	1	1	0	1	1	1	1	0	0	1	1	1	1	1	1	1	0					1	0	0	0	0	0	0
0	1	1	1	0	1	1	0	0	1	0	1	0	0	0	1	0	0	0	1	1	0	1	0	0	1	1	1	1	0	0	1	1	1	1	1	1	1	0					1	0	0	0	0	0	0
0	1	1	1	0	1	1	1	1	1	1	1	1	1	1	1	0	1	0	1	1	0	1	0	0	1	1	1	1	0	0	1	1	1	1	1	1	1	0					1	0	0	0	0	0	0
1	1	1	1	1	1	1	1	1	1	0	1	1	0	1	0	0	0	1	0	1	0	0	1	0	1	1	1	1	0	0	1	1	1	1	1	1	1	0					1	0	0	0	0	0	0
0	1	0	0	0	1	1	1	0	0	0	0	0	0	0	0	0	0	0	1	1	0	0	0	0	1	1	1	1	0	0	1	1	0	1	1	1	1	0					1	0	0	0	0	0	0
1	1	0	1	1	0	0	1	1	1	1	1	1	1	1	1	0	1	0	1	1	1	1	1	0	0	1	1	1	0	0	1	1	1	1	1	1	1	0					1	0	0	0	0	0	0
1	1	0	1	1	1	0	1	0	0	0	0	0	1	1	1	0	1	0	1	0	1	0	1	1	0	0	1	1	0	0	1	1	1	1	1	1	1	1	1	2	1	1
1	1	0	1	1	0	0	0	1	1	1	1	1	1	1	1	1	1	1	1	0	1	1	1	0	1	1	0	1	0	0	1	1	1	1	1	1	1	1	1	1	1	1
0	1	0	0	1	1	1	0	0	1	1	1	1	0	1	1	0	1	1	1	1	1	1	0	1	1	1	0	1	0	0	1	1	1	1	1	1	1	0					1	1	0	0	1	0	0
0	1	1	0	1	1	1	1	0	0	0	1	1	1	0	1	0	1	0	1	1	1	0	1	0	1	1	0	1	0	0	1	1	1	1	1	1	0	0					1	0	0	0	0	0	0
1	1	0	0	0	1	0	0	0	0	0	0	0	0	0	0	0	0	0	1	1	0	0	0	0	1	1	0	1	0	0	1	1	1	1	0	1	1	0					1	0	0	0	0	0	0
0	0	0	1	0	1	1	0	1	1	1	1	1	0	0	1	0	1	1	1	1	1	1	1	0	1	1	0	1	0	0	1	1	1	1	1	1	1	0					1	0	0	0	0	0	0
1	1	1	1	0	0	0	1	1	0	0	1	0	0	1	1	1	0	1	0	1	0	1	1	0	0	1	0	1	0	0	1	1	1	1	1	0	1	0					0	0	0	0	1	0	0
0	1	1	1	0	1	0	1	1	1	1	1	1	1	1	1	1	1	0	1	1	1	1	1	1	0	1	0	1	0	0	1	1	1	1	0	0	0	0					1	0	0	0	0	0	0
1	1	0	1	1	1	1	0	1	0	0	1	0	1	0	1	0	1	0	1	1	0	0	1	0	0	1	0	1	0	0	1	1	1	1	0	1	1	0					1	0	0	0	0	0	0
1	1	0	0	0	1	1	0	1	0	0	0	1	1	0	1	1	1	1	1	0	0	0	0	1	0	1	0	1	0	0	1	0	0	1	1	0	1	0					1	0	0	0	0	0	0
1	1	1	0	0	1	1	0	1	0	0	1	0	0	0	1	0	1	1	1	1	1	0	1	1	1	0	0	1	0	0	1	1	1	1	1	1	0	1	1	1	1	1
1	1	1	1	0	0	0	0	0	0	0	0	0	1	0	1	1	1	0	0	1	1	0	1	0	1	0	0	1	0	0	1	1	1	1	1	1	1	1	2	1	1	1
1	1	1	1	1	1	0	1	1	0	1	1	1	1	1	1	0	1	0	1	1	1	1	1	0	1	0	0	1	0	0	0	1	1	1	1	1	1	0					0	0	0	0	1	1	0
0	1	1	1	1	1	1	0	1	1	0	1	1	1	1	1	0	1	0	1	1	1	1	1	1	1	0	0	1	0	0	1	1	1	1	1	1	1	0					0	0	0	0	0	1	0
1	0	1	1	1	1	1	1	1	0	0	1	1	0	0	1	0	1	0	1	0	0	0	1	1	1	0	0	1	0	0	0	0	1	1	1	1	1	0					0	0	0	1	1	0	0
1	1	1	1	0	1	1	0	1	1	0	1	1	0	1	1	0	1	0	1	1	1	1	1	1	1	0	0	1	0	0	1	1	1	1	1	1	1	0					1	0	0	0	1	0	0
1	1	1	1	0	1	1	1	1	0	0	0	0	0	0	0	0	1	0	1	1	0	0	0	0	1	0	0	1	0	0	1	1	1	1	1	1	0	0					1	0	0	0	1	0	0
1	1	1	0	1	1	1	1	1	0	0	0	0	0	0	1	0	0	0	1	0	1	0	1	1	1	0	0	1	0	0	1	1	1	1	1	1	1	0					0	0	0	0	1	0	0
1	1	0	0	1	1	0	0	1	1	1	1	1	1	0	1	0	1	0	1	0	1	1	1	1	1	0	0	1	0	0	1	1	1	1	1	1	0	0					0	0	0	0	1	0	0
1	1	1	0	1	1	0	0	1	1	0	0	1	1	0	1	1	1	1	0	0	1	0	1	1	1	0	0	1	0	0	1	1	1	1	1	1	1	0					0	0	0	0	1	0	0
0	1	1	1	1	1	1	0	1	1	1	1	1	0	0	1	0	1	1	1	1	1	0	1	1	1	0	0	1	0	0	1	1	1	1	1	1	0	0					0	0	0	0	1	0	0
1	1	1	1	0	1	1	1	1	1	0	0	1	0	0	0	0	1	0	0	0	0	1	1	0	1	0	0	1	0	0	1	1	0	1	1	1	0	0					0	0	0	0	1	0	0
0	1	0	1	0	1	1	1	1	1	1	0	1	1	0	1	0	1	0	1	1	1	0	0	1	1	0	0	1	0	0	1	1	1	1	1	1	1	0					0	0	0	0	1	0	0
1	1	1	1	0	0	0	0	1	1	0	1	0	0	0	1	0	0	0	1	1	1	0	1	0	1	0	0	1	0	0	1	1	1	1	1	1	1	0					0	0	0	0	1	0	0
1	0	0	0	1	1	0	0	1	0	0	1	1	1	1	1	1	1	0	1	1	1	1	1	1	1	0	0	1	0	0	1	1	1	1	1	1	0	0					0	0	0	0	1	0	0
1	1	1	1	0	0	0	0	0	0	0	0	0	0	0	0	0	0	0	0	0	0	0	0	0	1	0	0	1	0	0	1	1	1	1	1	1	1	0					0	0	0	1	0	0	0
1	1	1	0	0	1	1	0	1	1	0	0	0	1	0	1	0	1	0	0	1	0	0	0	0	1	0	0	1	0	0	1	1	1	1	0	1	0	0					1	1	1	0	0	0	0
1	1	1	1	1	1	1	1	1	0	0	1	1	0	1	0	0	1	0	1	1	1	1	1	0	1	0	0	1	0	0	1	1	1	1	1	1	1	0					0	1	0	0	0	0	0
1	1	0	1	0	1	0	0	0	1	1	1	1	1	0	1	0	1	0	1	1	1	1	1	1	1	0	0	1	0	0	1	0	0	1	0	1	0	0					0	1	0	0	0	0	0
1	1	1	1	1	0	0	0	0	1	0	1	0	0	0	0	0	0	0	0	1	0	0	0	0	1	0	0	1	0	0	1	1	1	1	1	1	1	0					1	0	0	0	0	0	0
0	1	0	1	1	0	0	0	1	1	0	1	1	0	0	1	1	1	0	1	1	0	0	0	0	1	0	0	1	0	0	1	1	1	1	1	1	1	0					1	0	0	0	0	0	0
1	1	0	0	0	1	1	1	1	0	1	0	1	0	0	1	0	1	0	1	1	1	0	1	1	1	0	0	1	0	0	1	1	1	0	1	1	1	0					1	0	0	0	0	0	0
1	1	1	0	0	0	0	0	1	0	0	1	1	1	0	1	0	1	0	1	0	0	1	1	0	1	0	0	1	0	0	1	1	1	1	1	1	1	0					1	0	0	0	0	0	0
1	1	1	0	1	1	1	1	1	1	0	1	1	1	0	1	0	1	0	1	1	0	0	1	0	1	0	0	1	0	0	1	1	1	1	1	1	1	0					1	0	0	0	0	0	0
1	1	1	1	1	1	1	1	0	1	0	0	0	1	0	1	0	0	0	1	1	1	0	1	0	1	0	0	1	0	0	1	1	1	1	1	1	1	0					1	0	0	0	0	0	0
0	1	0	1	1	0	0	1	1	1	1	1	0	0	0	1	0	1	1	0	1	1	0	1	1	1	0	0	1	0	0	1	1	1	1	1	1	0	0					1	0	0	0	0	0	0
1	1	1	1	1	1	1	0	1	1	1	0	1	1	0	0	1	1	0	1	0	0	1	1	0	1	0	0	1	0	0	1	1	1	1	1	1	1	0					1	0	0	0	0	0	0
1	1	1	1	1	1	0	1	1	1	0	1	0	1	0	1	0	0	0	1	1	1	0	1	0	1	1	1	0	1	0	1	1	1	1	1	1	0	0					1	0	0	0	1	0	0
1	1	1	0	1	0	0	0	1	1	1	1	1	1	0	1	1	1	0	1	1	1	1	0	1	1	1	1	0	1	0	1	1	0	1	0	1	1	0					0	0	0	1	0	0	0
0	1	1	0	0	1	0	0	1	1	0	1	0	1	0	1	0	1	0	1	0	1	1	1	0	1	0	0	0	1	0	1	1	1	1	1	1	0	0					0	0	0	0	1	0	0
0	1	1	1	0	1	0	0	1	1	1	1	1	0	0	1	0	1	0	1	1	0	0	0	0	1	0	0	0	1	0	0	1	1	1	1	1	1	0					0	0	0	0	1	0	0
1	1	1	0	1	0	0	0	0	0	0	0	0	0	0	1	0	0	0	0	1	0	0	0	0	1	0	0	0	1	0	1	1	1	1	0	1	1	0					0	0	0	1	0	0	0
0	1	0	1	0	1	1	0	1	1	1	1	1	1	0	1	0	1	0	1	1	1	1	1	1	1	0	0	0	1	0	1	1	1	1	1	1	1	0					1	0	0	0	0	0	0
1	0	0	1	0	0	0	1	1	1	0	1	0	1	0	1	0	1	1	1	1	0	1	1	0	1	1	0	1	1	0	1	1	1	1	1	0	0	1	1	1	1	1
1	1	0	0	0	0	0	0	0	0	0	0	1	1	0	1	0	0	0	1	1	0	0	1	0	1	1	1	0	0	1	1	1	1	0	0	1	0	0					0	1	0	0	0	0	0
1	1	1	1	0	0	0	0	1	0	0	1	1	0	1	1	1	1	1	1	1	1	1	1	0	1	0	0	0	0	1	1	1	1	1	1	1	0	1	2	1	1	1
1	1	1	1	1	0	0	0	1	0	0	0	0	0	0	1	0	0	0	1	1	0	0	1	0	1	0	0	0	0	1	1	1	0	1	1	1	0	0					0	0	0	1	1	0	0
1	1	1	1	1	1	1	0	1	1	1	1	0	1	1	1	0	0	0	1	1	1	0	1	1	1	0	0	0	0	1	1	1	1	1	1	1	1	0					0	0	0	0	1	0	0
1	1	0	1	0	1	1	1	1	1	1	1	1	1	0	1	0	1	0	1	1	1	1	1	0	1	0	0	0	0	1	1	1	1	1	1	1	1	0					0	0	0	0	1	0	0
1	1	1	1	1	1	0	1	0	0	0	0	0	0	0	0	0	0	0	1	1	0	0	0	0	1	0	0	0	0	1	1	1	1	1	1	1	1	0					1	0	0	0	0	0	0
1	1	1	0	0	1	1	0	0	0	0	0	0	0	0	0	0	1	1	1	0	1	0	0	0	1	0	0	0	0	1	1	1	1	1	1	1	0	0					1	0	0	0	0	0	0
1	1	1	0	1	1	0	0	0	0	0	0	0	0	0	0	0	0	0	1	0	0	0	0	0	1	0	0	0	0	1	1	1	0	1	1	1	0	0					1	0	0	0	0	0	0
1	1	1	0	1	1	0	0	1	1	0	1	1	1	0	1	0	1	0	1	0	0	0	1	0	1	1	1	1	0	1	1	1	1	1	1	1	1	1	1	1	1	0
1	1	1	1	1	1	1	1	1	1	0	1	0	1	0	1	0	1	0	1	1	0	0	0	0	1	1	1	1	0	1	1	1	1	1	1	1	1	1	1	2	1	1
1	0	1	0	0	0	0	0	1	1	0	1	1	1	0	1	1	0	0	1	0	0	0	1	0	1	1	1	1	0	1	1	1	1	1	1	1	0	1	1	1	1	1
1	1	1	1	0	1	1	1	0	0	0	1	0	0	0	1	0	1	0	1	1	0	1	1	0	1	1	1	1	0	1	1	1	1	1	1	1	1	1	1	1	1	1
1	1	1	1	0	1	1	1	1	1	0	1	1	0	0	1	1	0	0	0	1	0	0	1	0	1	1	1	1	0	1	1	1	1	1	1	1	1	1	1	1	1	1
1	1	1	1	0	1	1	1	1	0	1	1	1	1	0	1	1	1	0	1	1	1	1	0	1	1	1	1	1	0	1	1	1	1	1	1	1	1	1	1	1	1	1
1	1	1	1	0	1	1	1	1	1	0	1	0	0	1	1	0	0	1	1	1	0	0	1	0	1	1	1	1	0	1	1	1	1	1	1	1	1	1	1	1	1	1
1	1	1	0	0	1	1	1	1	1	0	0	1	1	1	1	0	1	0	1	1	0	0	1	0	1	1	1	1	0	1	1	1	1	1	1	1	1	1	1	1	1	1
1	1	0	1	0	1	1	1	1	0	0	1	1	0	0	1	0	1	0	1	1	1	0	1	0	1	1	1	1	0	1	1	1	1	1	1	1	1	1	2	1	1	1
0	0	0	0	0	1	0	0	1	1	0	0	0	1	0	0	0	1	0	1	1	1	0	1	0	1	1	1	1	0	1	1	1	1	1	1	0	1	0					0	0	0	0	0	1	1
1	1	0	0	1	0	0	1	1	1	1	1	1	1	0	1	0	1	0	1	0	1	1	1	1	1	1	1	1	0	1	1	1	1	1	1	1	1	0					0	1	0	0	0	0	1
1	1	1	1	1	1	1	1	1	0	0	0	0	0	0	1	0	0	0	1	1	0	0	1	0	1	1	1	1	0	1	1	1	0	0	0	1	0	0					0	0	0	0	0	0	1
1	1	0	1	0	0	0	1	1	0	0	0	1	1	0	1	0	1	0	1	1	0	0	1	0	1	1	1	1	0	1	1	1	1	1	1	1	1	0					0	0	0	0	0	0	1
0	1	1	1	1	0	0	0	1	1	0	1	1	0	0	1	0	1	1	1	1	1	1	1	0	1	1	1	1	0	1	1	1	1	1	1	1	0	0					0	0	0	0	0	1	0
0	1	1	1	0	1	1	1	1	1	1	1	1	1	1	1	0	1	1	1	0	1	1	0	0	1	1	1	1	0	1	1	1	1	1	1	1	1	0					0	0	0	0	0	1	0
0	1	1	1	0	1	1	1	1	1	0	0	0	1	0	1	0	1	0	1	1	1	0	1	0	1	1	1	1	0	1	1	1	1	1	1	1	1	0					0	0	0	0	0	1	0
0	1	0	1	1	1	0	0	0	1	0	0	0	0	0	1	0	1	0	1	0	1	0	0	0	1	1	1	1	0	1	1	1	1	1	1	1	1	0					0	0	0	0	0	1	0
1	1	1	0	1	1	1	1	1	1	0	1	1	0	0	1	0	1	0	1	1	0	0	0	0	1	1	1	1	0	1	1	1	1	1	1	1	0	0					0	1	0	1	1	0	0
1	1	1	0	1	1	0	0	1	1	0	0	0	0	0	1	0	0	0	1	1	0	1	1	0	1	1	1	1	0	1	1	1	1	1	0	1	1	0					0	0	0	0	1	0	0
1	1	1	1	1	1	1	1	1	1	0	1	1	1	0	0	0	1	0	1	1	1	0	1	0	1	1	1	1	0	1	1	1	1	1	1	1	0	0					0	0	0	0	1	0	0
1	1	1	1	0	1	1	0	1	1	1	1	1	1	0	1	0	0	1	1	0	1	1	1	1	1	1	1	1	0	1	1	1	1	1	1	1	1	0					0	0	0	0	1	0	0
1	1	1	1	0	0	1	0	1	1	1	1	1	1	1	1	0	1	0	1	1	1	1	1	1	1	1	1	1	0	1	1	1	1	1	1	1	1	0					0	0	0	0	1	0	0
0	1	1	0	0	1	0	0	1	1	1	1	1	1	1	1	0	1	1	1	0	1	1	1	1	1	1	1	1	0	1	1	1	1	1	1	1	1	0					0	0	0	0	1	0	0
1	1	1	1	0	0	0	0	1	1	0	1	1	0	0	1	1	0	0	1	1	0	0	1	0	1	1	1	1	0	1	1	1	1	1	1	1	1	0					0	0	0	0	1	0	0
0	0	0	1	0	1	0	0	0	1	0	1	1	1	1	1	1	1	1	1	1	1	1	1	1	1	1	1	1	0	1	1	1	1	1	1	1	0	0					0	0	0	0	1	0	0
1	1	0	1	1	0	0	0	0	1	0	0	1	1	0	1	0	1	0	1	1	0	0	1	0	1	1	1	1	0	1	1	1	1	1	1	1	0	0					0	0	0	0	1	0	0
1	1	1	1	1	1	1	1	0	0	0	0	0	0	0	0	0	0	0	1	1	1	1	0	0	1	1	1	1	0	1	1	1	1	1	1	1	0	0					0	1	1	1	0	0	0
1	1	1	0	1	1	1	1	0	1	0	0	0	1	0	1	0	0	0	0	1	0	0	1	0	1	1	1	1	0	1	1	1	1	1	1	1	1	0					1	1	0	0	0	0	0
1	1	1	0	1	1	1	0	0	0	0	1	0	0	0	0	0	0	0	1	1	0	0	0	0	1	1	1	1	0	1	1	0	1	1	1	1	1	0					0	1	0	0	0	0	0
1	0	1	1	1	1	1	1	0	0	0	0	0	0	0	1	0	0	0	1	1	0	0	0	0	1	1	1	1	0	1	1	1	1	1	1	1	1	0					0	1	0	0	0	0	0
1	1	1	1	0	1	0	0	1	1	1	1	1	1	1	1	0	1	0	1	1	1	1	1	1	1	1	1	1	0	1	1	1	1	1	1	1	1	0					0	1	0	0	0	0	0
0	1	1	1	0	1	1	0	1	1	0	1	0	1	0	0	0	1	0	1	1	0	0	1	0	1	1	1	1	0	1	1	1	0	1	1	1	1	0					0	1	0	0	0	0	0
1	1	1	0	1	0	0	0	1	0	0	0	0	0	0	1	0	0	0	1	1	0	0	0	0	1	1	1	1	0	1	1	0	0	1	0	1	0	0					0	1	0	0	0	0	0
1	1	1	1	0	1	1	0	1	0	0	0	1	0	0	1	0	1	0	1	0	1	0	0	0	1	1	1	1	0	1	1	0	1	0	0	0	1	0					0	1	0	0	0	0	0
1	1	1	1	0	1	1	1	0	1	1	1	0	1	1	1	0	1	0	1	1	1	0	1	0	1	1	1	1	0	1	1	1	1	1	1	1	1	0					0	1	0	0	0	0	0
1	1	1	0	1	0	0	0	1	1	1	1	1	1	1	1	0	0	0	1	1	1	1	1	1	1	1	1	1	0	1	1	1	1	1	1	1	1	0					0	1	0	0	0	0	0
0	1	1	1	0	1	1	1	0	1	0	0	0	1	0	1	0	1	0	1	1	0	0	1	1	1	1	1	1	0	1	1	1	1	1	1	1	1	0					1	0	0	0	0	0	0
1	1	1	0	1	1	1	0	0	1	0	0	0	1	0	1	0	1	0	1	1	1	0	1	0	1	1	1	1	0	1	1	1	1	1	1	1	0	0					1	0	0	0	0	0	0
1	1	1	0	1	1	1	1	0	1	1	1	1	0	0	0	0	1	0	1	0	0	0	1	1	1	1	1	1	0	1	1	1	1	1	0	1	1	0					1	0	0	0	0	0	0
0	1	0	0	1	1	1	0	1	0	0	0	1	1	0	1	0	0	0	0	0	1	0	0	0	1	1	1	1	0	1	0	0	0	1	1	1	1	0					1	0	0	0	0	0	0
1	1	1	1	0	1	1	0	1	1	0	1	0	1	1	1	0	0	0	1	1	1	0	1	0	1	1	1	1	0	1	1	1	1	1	1	1	1	0					1	0	0	0	0	0	0
1	1	1	1	0	1	1	1	1	1	0	1	1	0	0	1	0	1	0	1	1	1	1	1	0	1	1	1	1	0	1	1	1	1	1	1	1	1	0					1	0	0	0	0	0	0
0	1	1	1	0	1	1	1	1	1	1	0	0	0	0	1	1	0	0	1	1	1	0	1	0	1	1	1	1	0	1	1	1	1	1	1	1	1	0					1	0	0	0	0	0	0
0	1	1	1	0	1	1	0	1	0	0	1	1	0	1	1	0	1	0	1	1	0	1	0	0	1	1	1	1	0	1	1	1	1	1	1	1	1	0					1	0	0	0	0	0	0
1	1	1	1	1	1	0	0	0	1	0	1	0	1	0	1	0	1	0	1	0	0	1	1	0	1	1	1	1	0	1	1	1	1	0	0	0	1	0					1	0	0	0	0	0	0
1	1	0	1	0	0	0	1	1	1	0	1	1	1	0	1	0	1	0	1	1	1	0	1	0	1	1	1	1	0	1	1	1	1	1	1	1	1	0					1	0	0	0	0	0	0
0	0	0	1	0	1	1	0	1	0	0	1	1	1	1	1	0	1	1	1	1	1	0	1	0	1	1	1	1	0	1	1	1	1	1	1	1	0	0					1	0	0	0	0	0	0
1	1	1	1	0	1	0	0	0	0	0	1	0	0	0	1	0	0	0	1	1	0	0	0	0	1	1	1	1	0	1	1	1	0	1	1	1	1	0					1	0	0	0	0	0	0
1	1	0	1	1	0	0	1	1	1	0	0	0	0	0	1	0	1	0	1	1	0	0	1	1	1	1	1	1	0	1	1	1	1	1	1	1	1	0					1	0	0	0	0	0	0
1	1	1	1	1	1	1	0	1	0	0	1	0	1	0	1	0	0	0	1	1	0	0	1	0	1	1	1	1	0	1	1	1	0	1	1	1	1	0					1	0	0	0	0	0	0
1	1	0	1	1	1	1	0	0	0	0	0	0	1	0	0	0	0	0	1	1	0	0	1	0	1	1	1	1	0	1	1	1	1	1	1	1	1	0					1	0	0	0	0	0	0
0	1	1	0	0	1	0	0	1	1	1	1	1	1	1	1	0	1	1	1	1	1	1	1	1	1	1	1	1	0	1	1	1	1	1	0	1	1	0					1	0	0	0	0	0	0
1	1	0	0	1	0	0	1	0	1	0	0	1	1	0	1	0	1	0	1	0	1	0	1	0	0	1	1	1	0	1	1	1	1	1	1	1	0	0					1	0	0	0	0	0	0
1	1	1	1	0	1	1	0	1	0	1	1	0	1	1	1	1	1	0	1	1	0	1	0	0	1	0	1	1	0	1	1	1	1	1	1	1	1	0					0	0	0	0	1	0	0
1	1	1	1	1	1	0	0	0	0	0	1	0	0	0	1	0	1	0	1	1	0	0	1	0	1	0	1	1	0	1	1	1	1	1	1	1	1	0					0	1	0	0	0	0	0
1	1	1	1	0	1	1	0	0	0	0	1	1	1	1	1	1	0	0	1	1	0	0	1	1	1	0	1	1	0	1	1	1	1	1	1	1	1	0					0	1	0	0	0	0	0
0	1	1	1	0	1	1	1	1	0	1	0	0	1	0	1	0	1	0	1	1	0	0	1	0	0	0	1	1	0	1	1	1	1	1	1	1	1	0					0	0	0	0	1	0	0
0	1	0	1	1	1	0	1	1	0	1	1	1	1	1	1	0	1	0	1	0	0	0	1	0	1	1	0	1	0	1	1	1	1	1	1	1	1	1	1	1	1	1
1	1	1	1	0	1	1	1	1	1	0	1	1	1	0	1	0	1	0	1	1	0	0	1	0	1	1	0	1	0	1	1	1	1	1	1	1	1	1	1	1	1	1
1	1	0	1	0	1	1	0	1	1	1	1	1	0	0	1	1	1	0	1	1	1	1	1	1	1	1	0	1	0	1	1	1	0	1	1	1	1	1	1	1	1	1
0	1	1	1	0	0	1	0	1	1	0	1	1	1	1	1	0	1	0	1	1	1	1	1	0	1	1	0	1	0	1	1	1	1	1	1	1	1	1	2	1	1	1
1	1	0	1	1	0	1	1	1	1	1	1	1	0	1	1	1	1	0	1	1	1	1	0	1	1	1	0	1	0	1	1	1	1	1	1	1	1	0					0	0	0	0	1	0	1
1	1	1	0	1	1	0	0	1	1	1	1	1	1	1	1	1	1	0	1	0	1	1	1	1	1	1	0	1	0	1	1	1	1	1	1	1	1	0					0	0	0	0	0	0	1
1	1	0	1	0	1	1	1	1	1	1	1	1	0	1	1	0	0	0	1	1	0	1	0	0	1	1	0	1	0	1	1	1	1	1	1	1	1	0					0	0	0	0	0	0	1
1	1	1	0	0	0	0	0	1	1	1	1	0	0	0	1	0	1	0	1	0	0	0	1	0	1	1	0	1	0	1	1	1	1	1	1	1	0	0					0	0	0	0	0	0	1
1	0	0	1	0	1	1	1	1	0	0	0	0	1	0	1	1	0	0	1	1	0	0	0	0	1	1	0	1	0	1	1	1	1	1	1	1	1	0					0	0	0	0	0	0	1
1	1	1	1	0	0	0	0	1	1	1	1	1	0	0	1	0	1	1	1	1	1	1	0	0	1	1	0	1	0	1	1	1	1	1	1	0	1	0					0	1	0	0	0	1	0
1	1	0	1	1	1	1	0	0	1	0	1	0	0	0	0	0	1	0	1	1	0	0	1	0	1	1	0	1	0	1	1	1	1	1	1	1	1	0					0	0	0	0	0	1	0
0	1	1	0	0	1	1	0	1	1	1	1	1	0	1	1	1	1	0	1	1	1	1	1	1	1	1	0	1	0	1	1	1	1	1	1	1	1	0					0	0	0	0	0	1	0
1	1	1	0	0	0	0	0	1	1	0	1	0	0	0	0	0	1	0	1	1	0	0	1	0	1	1	0	1	0	1	1	1	1	1	1	1	0	0					1	1	1	0	1	0	0
0	1	1	1	1	1	1	1	1	1	0	0	1	1	0	1	1	1	0	1	1	0	0	1	0	1	1	0	1	0	1	1	1	1	1	1	1	0	0					0	1	1	0	1	0	0
0	1	1	0	1	1	0	0	1	1	1	1	1	1	1	1	0	1	1	1	1	1	1	1	1	1	1	0	1	0	1	1	1	1	1	1	1	1	0					0	0	0	0	1	0	0
1	1	1	1	1	1	1	1	1	1	0	0	1	1	1	1	1	1	0	1	1	1	1	1	1	1	1	0	1	0	1	1	1	1	1	1	1	1	0					0	0	0	0	1	0	0
1	1	1	1	1	1	1	0	0	0	0	0	0	0	0	0	0	0	0	1	1	0	0	0	0	1	1	0	1	0	1	1	1	1	1	1	1	1	0					0	0	0	0	1	0	0
1	1	0	1	0	1	1	0	1	1	0	1	1	1	1	1	0	1	0	1	1	1	1	1	0	1	1	0	1	0	1	1	1	1	1	1	1	1	0					0	0	0	0	1	0	0
1	1	1	1	0	1	1	0	1	1	0	1	1	1	1	1	0	1	1	1	1	1	1	1	1	1	1	0	1	0	1	1	1	1	1	1	1	1	0					0	0	0	0	1	0	0
1	1	1	0	1	1	1	0	1	0	0	1	1	1	0	0	1	1	0	1	1	0	1	1	0	1	1	0	1	0	1	1	1	1	1	1	1	0	0					0	0	0	0	1	0	0
0	1	1	1	1	1	1	1	0	1	0	1	1	1	0	0	0	0	0	1	1	0	0	0	0	1	1	0	1	0	1	1	1	1	1	1	1	1	0					0	0	0	0	1	0	0
1	1	1	1	1	1	0	0	1	1	1	1	1	1	1	1	1	1	1	1	1	1	1	1	1	1	1	0	1	0	1	1	1	1	1	1	1	1	0					1	0	0	1	0	0	0
1	1	1	1	0	0	0	0	1	0	0	0	0	1	1	1	0	1	0	1	1	0	0	0	0	1	1	0	1	0	1	1	1	1	1	0	1	0	0					1	1	0	0	0	0	0
1	1	0	0	1	1	1	0	1	0	0	1	1	1	0	1	0	0	0	1	1	1	0	1	0	1	1	0	1	0	1	1	1	1	1	1	1	1	0					1	0	0	0	0	0	0
1	1	1	0	1	1	0	1	1	1	0	1	0	0	0	1	0	0	0	1	0	0	0	0	0	1	1	0	1	0	1	1	1	1	1	1	1	1	0					1	0	0	0	0	0	0
1	1	0	1	1	1	1	0	1	1	1	1	1	1	1	0	0	1	1	1	0	1	1	1	1	0	1	0	1	0	1	1	1	0	1	1	1	1	0					1	0	0	0	0	0	0
1	1	0	0	0	0	0	0	1	1	1	1	1	1	1	1	0	1	1	1	1	1	1	1	1	1	0	0	1	0	1	1	1	0	1	1	0	1	1	1	1	1	1
1	1	1	0	0	1	1	1	1	1	0	1	1	1	0	1	1	1	0	0	1	0	0	1	0	1	0	0	1	0	1	1	1	1	1	1	1	0	1	1	1	1	1
1	1	1	1	0	1	1	0	1	0	0	0	0	1	0	1	0	1	0	1	1	1	0	0	0	1	0	0	1	0	1	1	1	1	1	1	1	1	0					0	0	1	0	1	0	0
1	1	1	1	1	1	1	1	1	1	0	0	0	0	0	1	1	1	1	1	1	0	0	0	0	1	0	0	1	0	1	1	0	1	1	1	1	1	0					0	1	0	0	1	0	0
1	1	1	1	1	1	1	1	1	1	0	1	0	1	0	1	0	1	0	1	1	1	0	1	0	1	0	0	1	0	1	1	1	1	1	1	1	0	0					0	0	0	0	1	0	0
0	1	1	0	0	1	0	0	1	1	1	1	1	1	1	1	1	1	1	1	0	1	1	1	1	1	0	0	1	0	1	1	1	1	1	1	1	0	0					0	0	0	0	1	0	0
1	1	0	0	1	1	1	0	1	0	0	1	1	0	0	1	0	1	0	1	1	1	0	1	1	1	0	0	1	0	1	1	1	1	1	1	1	1	0					1	0	0	0	0	0	0
1	1	0	0	1	1	1	1	0	0	0	0	0	1	0	1	0	1	0	1	1	0	1	1	1	1	0	0	1	0	1	1	0	0	0	0	1	1	0					1	0	0	0	0	0	0
1	1	1	1	0	1	1	0	0	0	0	1	1	1	1	1	0	0	0	1	1	0	0	1	0	1	1	1	1	1	1	1	1	1	1	1	1	1	1	1	1	0	0
1	1	1	1	1	1	1	0	0	0	0	1	1	1	0	1	0	1	0	1	0	0	1	1	1	1	1	1	1	1	1	1	1	0	1	1	1	1	1	1	1	1	1
1	1	1	0	0	0	0	0	0	0	0	0	0	0	0	1	0	1	0	1	1	1	1	1	0	1	1	1	1	1	1	1	1	1	1	1	1	1	1	1	1	1	1
1	1	1	0	1	1	0	0	0	0	0	0	1	0	0	0	1	0	0	0	1	0	0	0	0	1	1	1	1	1	1	1	1	1	1	1	1	1	1	1	1	1	1
1	1	1	0	1	0	0	1	1	1	1	1	1	1	0	1	0	1	0	0	1	0	0	1	0	1	1	1	1	1	1	1	1	1	1	1	1	1	0					0	0	0	0	1	1	0
0	1	1	0	0	0	1	1	1	1	0	0	0	1	0	1	0	1	0	1	1	0	0	1	0	1	1	1	1	1	1	1	1	1	1	1	1	1	0					1	0	0	0	0	0	0
1	1	1	0	1	1	1	1	1	1	1	1	1	1	0	1	1	1	0	1	1	1	1	1	1	1	1	1	1	1	1	1	1	1	1	1	1	0	0					1	0	0	0	0	0	0
1	1	1	1	1	1	0	0	1	1	1	1	1	0	0	1	0	1	0	1	1	0	0	1	0	1	1	1	1	1	1	1	1	1	1	1	1	0	0					1	0	0	0	0	0	0
1	1	1	1	0	1	1	1	1	1	0	0	1	1	0	1	0	1	0	1	1	0	0	1	0	1	1	1	1	1	1	1	1	1	1	1	1	0	0					1	0	0	0	0	0	0
1	1	1	1	1	1	1	0	1	0	0	1	0	1	1	1	0	1	0	0	1	0	0	0	0	1	1	1	1	1	1	1	1	1	1	1	1	1	0					1	0	0	0	0	0	0
0	1	1	0	0	0	1	1	1	1	0	0	0	1	0	1	0	1	0	1	1	0	0	0	0	1	1	1	1	1	1	1	1	1	1	1	1	1	0					1	0	0	0	0	0	0
1	0	0	0	1	1	0	0	1	1	0	0	0	1	0	1	0	0	0	1	1	0	0	1	0	1	1	0	1	1	1	1	1	1	0	0	1	1	1	1	1	1	1
1	1	1	1	1	1	1	0	1	1	0	1	1	1	0	1	0	0	0	1	1	0	0	1	1	1	1	0	1	1	1	1	1	1	1	1	1	0	1	1	1	1	1
0	1	1	1	0	0	0	0	1	0	0	0	0	0	0	1	0	1	0	1	0	1	1	1	0	1	1	0	1	1	1	1	1	0	1	1	1	1	0					0	0	0	0	0	1	0
1	1	1	1	1	1	1	1	1	1	0	1	1	0	0	1	0	1	0	1	0	0	0	0	0	1	1	0	1	1	1	0	1	0	1	1	1	1	0					1	0	0	0	0	0	0
0	0	0	1	0	1	0	0	0	1	0	1	1	1	0	1	0	1	0	0	0	1	0	0	0	1	1	0	1	1	1	0	0	1	1	1	1	1	0					1	0	0	0	0	0	0
1	1	1	1	0	1	1	1	0	0	0	0	0	0	0	0	0	1	0	1	1	0	0	0	0	0	1	0	1	1	1	1	1	0	1	1	1	1	0					0	0	0	0	1	0	0
0	1	1	1	0	1	1	1	1	1	1	1	1	0	0	1	0	0	0	0	0	0	0	1	0	0	1	0	1	1	1	1	1	1	1	1	1	1	0					0	1	0	0	0	0	0
1	1	1	1	0	0	0	0	1	1	0	1	1	1	1	1	0	0	0	1	1	0	1	1	0	1	0	0	1	1	1	1	1	1	1	1	1	1	1	1	1	1	1
1	1	0	1	0	1	0	0	1	1	0	1	1	1	0	1	0	0	0	1	0	0	0	1	0	1	0	0	1	1	1	1	1	1	1	1	1	1	1	1	1	1	1
1	1	1	1	1	1	1	1	0	1	0	0	0	1	1	1	0	0	0	1	1	0	0	1	0	1	0	0	1	1	1	1	1	1	1	1	1	1	0					1	0	0	0	1	0	0
1	1	1	1	0	1	1	0	1	1	1	1	1	0	0	1	0	1	0	1	1	1	0	1	0	1	0	0	1	1	1	1	1	1	1	1	1	1	0					0	1	0	0	0	0	0
[truncated: 1 more columns]
